# Supplementary material for: Protecting the mental health of healthcare workers during the COVID-19 emergency
Source: BJPsych Int. 2020 Jun 18:1–2. doi: 10.1192/bji.2020.39 (PMC7403746; doi:10.1192/bji.2020.39)
Supplement: Supplementary file 1 [file S2056474020000392sup.zip]

Archive with 3 entries (3 files):
- S2056474020000392sup001.pdf
- S2056474020000392sup002.pdf
- S2056474020000392sup003.pdf
